# Supplementary material for: Capillary Flow-Driven and Magnetically Actuated Multi-Use Wax Valves for Controlled Sealing and Releasing of Fluids on Centrifugal Microfluidic Platforms
Source: Micromachines (Basel). 2022 Feb 16;13(2):303. doi: 10.3390/mi13020303 (PMC8877048; doi:10.3390/mi13020303)
Supplement: Supplementary file 1 [file micromachines-13-00303-s001.zip]

Archive with 1 entries (1 files):
- micromachines-1585547-supplementary.pptx
